# Supplementary material for: A Dual Anti-Inflammatory and Anti-Proliferative 3-Styrylchromone Derivative Synergistically Enhances the Anti-Cancer Effects of DNA-Damaging Agents on Colon Cancer Cells by Targeting HMGB1-RAGE-ERK1/2 Signaling
Source: Int J Mol Sci. 2022 Mar 22;23(7):3426. doi: 10.3390/ijms23073426 (PMC8998738; doi:10.3390/ijms23073426)
Supplement: Supplementary file 1 [file ijms-23-03426-s001.zip]

Archive with 1 entries (1 files):
- ijms-1633728-supplementary.pdf
